# Supplementary material for: Identification of QTL Combinations that Cause Spikelet Sterility in Rice Derived from Interspecific Crosses
Source: Rice (N Y). 2021 Dec 7;14:99. doi: 10.1186/s12284-021-00540-6 (PMC8651928; doi:10.1186/s12284-021-00540-6)
Supplement: Supplementary file 2 — Additional file 2. Table S2. List of KASP and DNA markers used in this study. Table S5. Primer sequences for qSS12 used in this study. Table S6. Primer sequences for qSS8 used in this study. Table S7. The putative ORFs in the two target regions of SS12 and SS8 based on the annotation data on Os-Nipponbare-Reference-IRGSP-1.0. [file 12284_2021_540_MOESM2_ESM.xlsx]

## Sheet: Add 4
Additional file 2: Table S2. List of KASP and DNA markers used in this study
Chr. No.*	KASP and DNA marker	Position (bp)**
1	KJ01_001	728809
1	KJ01_002	1360285
1	KJ01_005	2103204
1	KJ01_015	4209102
1	KJ01_016	4632918
1	KJ01_037	11209993
1	KJ01_038	11422519
1	KJ01_040	11845635
1	KJ01_041	12085916
1	KJ01_046	13954900
1	KJ01_049	15013659
1	KJ01_051	15337994
1	KJ01_056	17081395
1	KJ01_057	17387570
1	KJ01_059	17904770
1	KJ01_061	18801488
1	KJ01_062	18999843
1	KJ01_063	19095472
1	KJ01_065	19985793
1	KJ01_069	21109231
1	KJ01_071	21361944
1	KJ01_075	23434283
1	KJ01_076	23672875
1	KJ01_077	23912768
1	KJ01_083	27486960
1	KJ01_088	30307657
1	KJ01_105	35190113
1	KJ01_116	39810719
1	KJ01_120	40733249
1	KJ01_121	41138835
3	KJ03_015	4427241
3	KJ03_016	4788297
3	KJ03_019	6251476
3	KJ03_031	12785160
3	KJ03_034	15485201
3	KJ03_066	26858590
3	KJ03_067	28167520
3	KJ03_068	28530956
4	KJ04_062	20495719
4	KJ04_068	22022073
4	KJ04_069	22171220
4	KJ04_072	23886835
4	KJ04_080	27107735
4	KJ04_081	27179949
4	KJ04_083	27670273
4	KJ04_084	27755621
4	KJ04_085	29136343
4	KJ04_086	31409353
4	KJ04_087	31581963
4	KJ04_089	32660337
4	KJ04_093	34535832
5	KJ05_001	7130
5	10603.T10Dw(xa5)	437043
5	KJ05_004	641051
5	KJ05_005	1243736
5	KJ05_007	1766082
5	KJ05_008	2007954
5	KJ05_014	5354416
5	KJ05_015	5360210
5	KJ05_016	5472427
5	KJ05_017	5984919
5	KJ05_018	6109831
5	KJ05_019	6562635
5	KJ05_020	6674203
5	KJ05_022	7194845
5	KJ05_023	7392294
5	KJ05_025	7756614
5	KJ05_026	8021900
5	KJ05_029	12691869
5	KJ05_030	15317821
5	KJ05_032	16326736
5	KJ05_033	17252517
5	KJ05_037	18031950
5	KJ05_046	20774465
5	KJ05_047	20785235
6	KJ06_008	2751641
6	KJ06_017	5495783
6	KJ06_018	5731693
6	KJ06_023	6770568
6	KJ06_027	7708089
6	KJ06_029	7837648
6	KJ06_031	8481127
6	9871.T7E2b(Pi40)	10389639
6	KJ06_045	12988857
6	KJ06_049	13814825
6	KJ06_055	15196594
6	KJ06_059	16220700
6	KJ06_062	16865337
6	KJ06_077	23836891
6	KJ06_080	25433672
6	KJ06_081	25793346
7	KJ07_001	3980
7	KJ07_002	216333
7	KJ07_004	866524
7	KJ07_005	928984
7	KJ07_006	1113524
7	KJ07_007	1317768
7	KJ07_008	1611002
7	KJ07_010	2025847
7	KJ07_011	2277644
7	KJ07_012	2682973
7	KJ07_023	6720823
7	KJ07_045	16761823
7	KJ07_046	16961376
7	KJ07_053	18700679
7	KJ07_054	18895470
8	KJ08_002	1044621
8	KJ08_011	2940939
8	KJ08_013	3339157
8	KJ08_020	5172167
8	KJ08_021	5371341
8	KJ08_022	5601170
8	KJ08_023	5786550
8	KJ08_025	6204862
8	KJ08_026	6404031
8	KJ08_032	7686809
8	KJ08_035	8332647
8	KJ08_036	8504536
8	KJ08_037	8846356
8	KJ08_038	9004923
8	KJ08_040	9488704
8	KJ08_070	16436301
9	KJ09_007	1744797
9	KJ09_009	2549780
9	KJ09_011	3627789
9	KJ09_012	3854200
9	KJ09_013	4004403
9	KJ09_014	4289783
9	KJ09_024	7356016
9	KJ09_025	7555220
9	KJ09_029	8744926
9	KJ09_031	9087088
9	KJ09_033	9674556
9	KJ09_035	10123678
9	KJ09_039	11439570
9	KJ09_043	12211991
9	KJ09_044	12568549
9	KJ09_079	21598192
9	KJ09_080	21813051
9	KJ09_081	22166657
9	KJ09_082	22173140
9	KJ09_083	22403093
10	KJ10_001	493487
10	KJ10_003	973578
10	KJ10_004	1637004
10	KJ10_005	1796849
10	KJ10_007	2195402
10	KJ10_010	3174353
10	KJ10_011	3187409
10	KJ10_012	3382280
10	KJ10_015	9513814
10	KJ10_017	14166643
10	KJ10_019	15128495
10	KJ10_021	15821749
10	KJ10_022	16001680
10	KJ10_023	16202743
10	KJ10_028	17782820
10	KJ10_029	17855985
11	KJ11_013	5007156
11	KJ11_015	5560424
11	KJ11_016	5675607
11	KJ11_017	5928004
11	KJ11_019	6377155
11	KJ11_020	6603547
11	KJ11_022	7069824
11	KJ11_024	7461078
11	KJ11_025	7667318
11	KJ11_026	7888490
11	KJ11_028	8225301
11	KJ11_033	10335474
11	KJ11_034	10468333
11	KJ11_060	16457906
11	KJ11_061	17062104
11	KJ11_062	17089696
11	KJ11_063	17506323
11	KJ11_071	19328968
11	KJ11_072	19593598
11	KJ11_080	21124032
11	U1+I1(Xa21)	2127296
11	KJ11_084	22091425
11	KJ11_085	22288085
11	KJ11_086	22495597
11	KJ11_087	22702187
11	KJ11_088	22899600
11	KJ11_089	23101149
11	KJ11_090	23426303
11	KJ11_091	23553576
11	KJ11_092	23754037
11	KJ11_099	27579717
11	10571.T14(Xa4)	28247523
12	KJ12_054	21117596
12	KJ12_056	21903642
12	KJ12_058	22479641
12	7312.T4A(Bph18)	22886315
12	KJ12_059	23255904
12	KJ12_061	25291346
12	KJ12_062	25427169
12	KJ12_063	25549618
12	KJ12_064	26066441
12	KJ12_066	26277111
12	KJ12_070	27474449
An asterisks (*) showed the chromosome number.
Two asterisks (**) showed the physical position on the chromosome.

## Sheet: Add 8
Additional file 2: Table S5. Primer sequences for qSS12 used in this study
Marker name	Polymorphism*	Position (bp)**	TM. (°C)	Restrict enzyme	F	R
ST24_1	O	24032937	53	HinfI	GCACTTTCTAATCTGTGCTG	TTAAGATATTGACGCGACATG
ST24_2	O	24062507	62	AluI	CCACTTCGATCTAACGCCGTTACC	CAGCAGGCTACTACGAGGGCTG
ST24_3	X	24072446	64	EcoRI	GGAGGAGAGAGCAAAGCTGAGCTG	AGGGCGATTTTCCCAGAGGGC
ST24_4	O	24092805	54	HinfI	GTACCTGCTCTAAGTGAGTAC	TACCTAAAGTGCACCAATTTC
ST24_5	X	24106455	53	DraI	TTCTAGCTTGTCTGAGAACTC	CTCGCAAGCCAAAACAAG
ST24_6	X	24112381	54	HinfI	AACCTACATATGATATGCGGG	ATACTATATGGTCACCACAATAC
ST24_7	X	24139090	53	ScaI	CTAGTTGGTCAAAAGAAGTCAG	TAAATGGTCTGGCCTTTCTTC
ST24_8	O	24144864	62	HindIII	TGCTCGACAAGTTGACACCTCTTG	GCATTCCGCAGCAATTCTTACACG
ST24_9	O	24184429	54	HinfI	CCCAGAACCTTCACTCATATC	ATGTATGGCATTAGTCGTCAG
ST24_10	O	24193560	54	HinfI	AACAACTCACCATACTGGAAG	ATTTTCTGAAAGATGAGCACC
ST24_11	O	24204592	53	HindIII	GATAAAATGGAGCCAAGGAAC	AGTTGAATTTTCTGATGCCAC
ST24_12	X	24214060	53	HaeIII	GAGAATGGAGGTGGTAATTTG	TCGTAAGTGAAATAGTAAATCCG
ST24_13	X	24239183	54	DraI	TTCTTGTTTTCCATGCTTACG	GTCAGCTGTTAGGTGTGAG
ST24_14	O	24258778	62	EcoRI	TCGTTGGCCTAGGAGGTATCAGG	CGGGCGAAATCGATTAGTGCAGG
ST24_15	X	24279663	54	AluI	TCTAGGACACTTAGGTATGGG	GCTATATTCCAGTTCAATGCAG
ST24_16	O	24290688	62	HinfI	AGGCGACTAGGTTAGGATTGTCGG	CACGCTAGCTGGAGAGATTTGGAG
ST24_17	O	24314375	52	HaeIII	TGTTGTAGTCTTGTGTTTCTC	AGTGCTTCCATCCTTGTTG
ST24_18	X	24327443	63	EcoRI	ACAACACCAGGATGCTCCCTCC	CCCTACCCCTGAATGCATGCTGG
ST24_19	O	24340323	55	HaeIII	GAACACATAAATTCAGCCAGC	GAAAGTGTCTGCGAAAATTTC
ST24_20	O	24356487	54	AluI	TTTTTCCTGATAATGTGCCAC	TATGTGCCAGAAGATATTGGC
ST24_21	O	24361932	54	HinfI	TAACAGTGGAGTAAGTTCTCG	TATCTGATTGGATGTAGAGGC
ST24_22	X	24384706	53	HinfI	TGATAGGAAGACCTTCTACTAC	TTTCAGGCTTAGAGTTTTCTC
ST24_23	O	24394619	54	PstI	AAAACAAACTGATGGTGCTAC	TGAAAACGAACGAAAATGGTC
ST24_24	O	24409487	54	HinfI	CTTGTCAGCAGATACTGGAG	TGGAGTTCAATTTCAATACTTACC
ST24_25	O	24412117	55	HaeIII	CTAGTGGATTCGGTGGTTTC	CTTCAGCAGGATGTTCAATG
ST24_26	X	24422324	62	HinfI	CGCGATCAGGGTTCTTCTGTAGC	TCGCCCAACGCTTCATCCAGG
ST24_27	X	24438877	54	HaeIII	GTTAAAAACTAACCCGAGTCC	CAATTTGTGTTCACAATGGTG
ST24_28	X	24466188	54	ScaI	ATCTCACAGAGATTCTTCTGC	ACTGGTAGTCATAAGGTTGAG
ST24_29	O	24470245	54	HinfI	AACGAAGCCTTAATGTTTTGG	TCTTTTGGTTAGGGTGAAGTG
ST24_30	O	24472249	54	HinfI	AGAGAGAAAACAGTACCATGG	TTCTTTGAAAGATTTCCCTCATG
ST24_31	X	24484398	54	HinfI	TGCCTTTTTCATAATTGGTGG	CCTTTACAATACTACTGATGCAG
ST24_32	X	24509392	55	ScaI	AGGTTCACAATTAAGGTCCAG	CTTTCCTCTTGTTGTGTCTTC
ST24_33	X	24536253	54	HinfI	GTTGTCTTGATCTCGGTTTG	ATTTTAATGATGCTGGAACGG
ST24_34	X	24552229	54	AluI	TGACGGCTTCTAATGTATCG	GTGAGCCTCTTGTTATTTTTAAAG
ST24_35	O	24584506	56	HinfI	ACTTACATCACCCACTATCCC	TTGGAGAAGAGTATATGGTGC
ST24_36	X	24590056	63	EcoRI	GGGCGCCAACTCCTGATAACTG	TGACGGTAACAATGACGGTAGCG
ST24_37	O	24592239	52	AluI	TATGTTACTCACATGTGGAAC	TTCGCACCACTATATTCTCTC
ST24_38	O	24600785	64	AluI	TGGGTGGCTCCGAGATTTCTTGTG	GGCCAAGCACGCTTAACCCTG
ST24_39	X	24603254	53	HinfI	ATCGTATCGTAGGATCGTATC	TTTGACCAAAACTAGGATTAGC
ST24_Ⅱ_1	O	24682494	54.88	HinfI	TATCATCACGACCTCTCTTTG	TAGCTTTTCGTTGTCTAGAAC
ST24_Ⅱ_2	O	24684985	63.14	TaqI	TGAACCCTAGGTTTTGATGGCGAC	GCCTCCGCTCCACTACGGTAG
ST24_Ⅱ_3	X	24692869	56.47	PstI	AATAGAATGGCGCTGAGATTG	GTTTGAATTTTGGGCCAATTG
ST24_Ⅱ_4	O	24697338	64	TaqI	AGTGCAACCACAGCTTGCGAG	TGTGCATCCATCCTTGGGCATC
ST24_Ⅱ_5	O	24714670	63.67	AluI	TCTCGCAGCTGCATGATAGTTGC	GCATCACATGGATTGGGCAGCC
ST24_Ⅱ_6	O	24721319	53.23	HinfI	ATTTCCATGTTTGTAAAGTGAC	CATGTGTGCATGGAGGAG
ST24_Ⅱ_7	O	24732880	55.04	AluI	AACTAAACCAGGTAAGATCGG	ACTGAATCAGACAAGGAGAAG
ST24_Ⅱ_8	O	24734798	54.9	HindIII	AATTTGGGAACTAAACAAGGC	TGATGCTGATAAATGGTCTGG
ST24_Ⅱ_9	X	24735605	54.6	DraI	TACACAGAGAGGAAAAGAAGG	GCAGAAAGAGAGAGTTTTCAG
ST24_Ⅱ_10	O	24738181	55.04	HaeIII	TCATCGAGTGATCAGATGATG	TAAAATTGCCCTTGAATCAGC
ST24_Ⅱ_11	X	24749556	54.07	AluI	GGGAAACAACATATAGCTGAG	TGAGAAACTCCTCTCCTCC
ST24_Ⅱ_12	X	24759721	64.72	TaqI	TGTCCTACTGTCAACGTCGGCG	CCGAAGCGGTGTCACTAATCCAAC
ST24_Ⅱ_13	O	24773939	54.48	EcoRI	GGGCATTTGCTAGAGATTATG	TTTTTGGAAATCACCCACATC
ST24_Ⅱ_14	O	24777910	55.18	HinfI	CAATCTGTTGCAAGAAGGTG	CTGGAAGAGGCAGATATCATG
ST24_Ⅱ_15	X	24782638	54.61	HinfI	GCCTAACTACATTGTGTCAAG	CTGATCCCAATCCATATCTCG
ST24_Ⅱ_16	O	24785620	54.58	TaqI	TGTGAATTTTCAACAGGGAAG	TGCTACATAAAACACACATGC
ST24_Ⅱ_17	O	24786676	63.45	HaeIII	TGGATGGTTTTGCGAAGATGAGGG	CCCTGTGTTTTGCTGCGGAAATTC
ST24_Ⅱ_18	X	24792881	55.53	HinfI	GTCAATATTGATATGCCGTGC	CTCCATCACGATCAGCAC
ST24_Ⅱ_19	X	24795642	54.64	ScaI	ATCTGATCAAAAACCCACAAC	TGCTAGTCATCAACTCATCAG
ST24_Ⅱ_20	X	24810536	54.4	DraI	AGCCAGAACAAAAGATACAAC	TCAAAAATGACATGTATGCCC
ST24_Ⅱ_21	X	24821222	54.42	TaqI	AGCTAATTAGGTCCTTCTTCC	GCAATGAGATCATCAACGATG
ST24_Ⅱ_22	O	24838588	54.86	HaeIII	CTTTGAAAATCTCTCTGCCTG	TACATAAACTAGCTGTCAGCC
ST24_Ⅱ_23	O	24840097	55.1	TaqI	TCATCGTGTGAAAATGACAAC	AATACCTCTGGTACTAGGAGG
ST24_Ⅱ_24	O	24870244	54.81	HaeIII	AGAGGTCGAAAGAGTAATGAC	AATCGATCTCGGGTCTTTG
ST24_Ⅱ_25	O	24885090	54.25	HinfI	GAAGTAAGTTTCTCTTCTGCC	AATTTTTCTTCCGTGTTCGTC
ST24_Ⅱ_26	O	24896318	55.51	HaeIII	GTTTAGTGGTTCGAAAAGACG	GGCCCTATTTAGTTCTCAAAC
ST24_Ⅱ_27	X	24917379	55.06	DraI	CCACATTTTACACAAGTCCTG	TACCTTGAATTTGAATGTGGC
ST24_Ⅱ_28	X	24950755	55.98	DraI	AATGACTTGCATTGTGAAACG	TGGAGATGACTAGCAATTTTG
ST24_Ⅱ_29	O	24970453	65.26	HaeIII	CGTGGCGGCATTGGAGTGTTTG	AGGCTGCCTTTCCCGACGAAG
ST24_Ⅱ_30	X	25011128	64.95	DraI	ACTCTGAAGCGTGACCCGTGTG	ACTGTGGGCTTACGTACTTGGGTG
ST24_Ⅱ_31	X	25022683	55.2	Hpy188I	CTGCTGACATCCGTGTAC	TCTTCCCTTACCAAATCGATC
ST24_Ⅱ_32	X	25039233	55.72	HinfI	GAAACAGTCCAAAATCCGAAC	GACCTCTTTGGAAATGAGATG
ST24_Ⅱ_33	X	25068724	55.46	HinfI	CGGGTAAAATCTTAGAACAAGC	AATAATCGGATCGGGTTTAGG
ST24_Ⅱ_34	X	25117076	63.06	DraI	TGTTAAGGTCACACATCCACACCG	TATCGCACCCTGGAACGAGCC
ST24_Ⅱ_35	O	25158179	53.79	AluI	TTGTTATTCATGCGTACAAATG	GGTGACTTCATCAATCTCAAG
ST24_Ⅱ_36	O	25230516	63.75	PstI	AGGTGGCATTTGCTTAAGCTAGCC	AGCAGCATGACGTACGTAGATGCC
An asterisk (*) indicates the presence of SS12 (O: positive for SS12, X: negative for SS12).
Two asterisks (**) showed the physical position on the chromosome.

## Sheet: Add 9
Additional file 2: Table S6. Primer sequences for qSS8 used in this study
Marker name	Polymorphism*	Position (bp)**	TM. (°C)	Restriction enzyme	F	R
ST8_1	O	9350545	63.12	HaeIII	CGGAGCTAACCCCATTCGTCG	ACTGTCGTCCTCCTTTGGCTCC
ST8_2	O	9356997	54.93	DraI	AACCTATCTAAACCACACAGG	GATGTGTTGGCTCTGAAATTC
ST8_3	X	9366928	55.23	HinfI	GTCCAAGAGCCTTATCTTCC	AGACAACCAGAGTTCTACATG
ST8_4	O	9370613	64.92	PstI	GTCCCCCTGTCCTCCTAGGGG	ACGAAGTTTGAGGTCGCGGAAC
ST8_5	X	9373137	63.94	BamHI	TACATTGATGGCAGCGTCGCG	TGTCCTGGGTCGCATGGTTGC
ST8_6	X	9377377	55	HindIII	TGTTTAAAGAGATAGGGGCAG	AGGATAATTTTTACAGACGCG
ST8_7	X	9393064	63.19	HaeIII	AACCTAGCTGCGTACATGCACC	GATCGACGGGGCGGAGTAGAC
ST8_8	X	9401160	64.48	DraI	GTGAGGAGGACGAAGAGGCGG	AGGCCGAAGTTCTTGAGCCCG
ST8_9	O	9411272	54.81	PstI	GTTTACTTGAGGAGCAGAAAC	TCCAAGCCGATGACATTAAG
ST8_10	X	9412596	55.39	TaqI	ATGAAGATCTGCTGGTAGTTG	CAGTCAAAGTTGGGCAAATAG
ST8_11	X	9425147	57.13	AluI	CTTCCACGTCGAGGTGAG	CATGCTATTCTTCTGCAGTAC
ST8_12	O	9431635	55.37	HinfI	GCGAAACCGAAAGTACATTAG	GATTGCGATTGTTGTGCTATC
ST8_13	X	9451046	64.26	TaqI	TGCACGTGGCTGCAGAACTTG	TGTTGCCGGGGTCAATGATTTGC
ST8_14	X	9453876	54.97	DraI	TCTTTGTCTACCCATGTGTAC	TTCATAACATGTTCCCTCTGC
ST8_15	O	9487968	54.88	HinfI	TCCCTTCGATCTGATAAATGG	ATGTAGACGGGAATATAGCTG
ST8_16	O	9506120	63.05	DraI	TCACTTGGGCCCTTCATGTGTG	TCAGGAAGGAGCCAGGAATATGCC
ST8_17	O	9629637	55.04	AluI	TGGCTACAGTACTATTGTTGG	CATGTGGACTGTTTATCCTTC
ST8_18	X	9642076	54.93	HaeIII	TGAGAGAGTTTTGAGGTGTAC	TGAAATTCCTGGATTCAAACC
ST8_19	X	9726555	54.76	HinfI	TGGGATATTTGTTTGAATGGC	CCTGAATGTTACGCAATTCTC
ST8_20	O	9796279	65.34	HinfI	GCCTCTGAAGGTTGGGAGGCG	GCTCGCGGTTGACTTGTGTCG
ST8_21	X	9853177	54.31	ScaI	GAATATATATAGCACTCGTCGC	GAGTAGATCTAAGCACCGTAG
ST8_22	O	9879155	54.35	EcoRI	TCATCGACTAGAACTCTGATG	CTCGCGTCAAGTTCCAAC
ST8_23	X	9984185	64.83	AluI	TCACACCACCCAACCACCCAC	TCTGACCACTGGATCCATGCCG
ST8_24	X	9990728	64.32	HindIII	TGCACGTCGTTTCATCGGTGC	AGGCAAGCTTTTGGACCTGCAC
ST8_25	X	10010732	55.06	HinfI	TTTCTTATCACAAAGCTGCAC	TGATGGCAAAATTGTACCTAC
ST8_26	X	10027461	64.79	AluI	GTTGGCAACCACGTCACACCG	TGCAACAGCAACCTCCTCGGC
ST8_27	O	10040677	53.45	AluI	AAGATATGAGCTGGCATTAAG	ACATTTGTCGTATTTGTGGAG
ST8_28	X	10065700	64.48	DraI	CAGCCCGACCTCCACCTTCTC	GTTGGCGGAGAAATGGCACCG
ST8_29	O	10108981	65.07	AluI	GTCACGGGACCATGCAGAGGG	GACACGGCACCCCACAGTGTC
ST8_30	X	10170167	55.17	HinfI	AACCTGTAAAGGAGAAGACAC	TCTTATTGGAAAGCAGGAGAC
ST8_Ⅱ_1	O	12099280	54.89	PstI	GTTATATTTTGAGACGGAGCG	CCTCAGCATAGATCCGAAC
ST8_Ⅱ_2	O	13387573	55.23	HinfI	AGTGATTTATACTGTCTCGGC	TTGCTACAACGTATGTGTAAC
ST8_Ⅱ_3	X	13954833	64.41	EcoRI	AATTGTGCTAACCGCCGTCGC	ACCTCGGCTACCTCAACCTCC
ST8_Ⅱ_4	X	14582428	65.41	AluI	GGGACGATCGATCCGTGACGC	GCACCCAGCCGATATTGCGAATAG
ST8_Ⅱ_5	X	15020633	64.92	HinfI	TCGAGGAAGACGACGTTGCCG	GACACTGCGTCGACCTCTCCG
ST8_Ⅱ_6	X	15227017	63.73	AluI	CGCACCATCTATCGTCCACGC	TCCTTGCGCCACTTCCTGACG
ST8_Ⅱ_7	X	16699029	66.14	BglI	GTGGGCGCACACATCACCCTC	TCCCGTCTCCTCTCTCACACCG
ST8_Ⅱ_8	X	17606033	65.12	DraI	CCCCAGCCTGAGCCTCAAGTTC	CTGGAGGGGATGTGGCCAGTG
ST8_Ⅲ_1	O	10049160	65.08	DdeI	GCGTCGCATCAAACACCCATCG	TAGTCGTGACCGATGGTGGGG
ST8_Ⅲ_2	X	10056074	53.72	AluI	GGGTAGTAAATGATTTCAAATGG	AAAATCGATTTTCCCATACCG
ST8_Ⅲ_3	X	10070764	54.78	Hpy188I	TTTTATAGGCAGCGAGGC	TCCTCTGATTCCCTGTTTAAC
ST8_Ⅲ_4	O	10110544	63.02	BglI	CGTCCTTGAGTGCGTAGTCGG	TGGCACGCCCCGATGTAGATG
ST8_Ⅲ_5	X	10146158	64.94	HaeⅢ	CGCTCCAATCCTAACCCCCGTC	TGATTGCTAGGCTCTCGTCCGC
ST8_Ⅲ_6	X	10159719	54.41	DraⅢ	ATGTTTAAGACTTTTGGACGG	GAATGTGGGGGAGTTATTTTC
ST8_Ⅲ_7	X	10511693	54.73	HinfI	ATTGGAGGAATGGAATAGGTC	GTTTGATGGATTAGGTTCGTC
ST8_Ⅲ_8	X	11544310	65.63	PleI	TGCCGCTTTAACCTAGCCGCC	CGACGCACTCATGAACCTTCGC
ST8_Ⅲ_9	X	11544310	65.38	PleI	AACCTAGCCGCCGCTTTAGCC	CCGACGCACTCATGAACCTTCG
ST8_Ⅲ_10	X	11815188	65.09	BstXI	CGTGCCAACCACAAGCCAGC	GCGCAGACGACTCCACTCCAC
ST8_Ⅲ_11	X	11815188	66.01	BstXI	ACCGTGCCAACCACAAGCCAG	CACAAGCAGCTTGACCAGGGC
ST8_Ⅲ_12	X	12037857	55.4	DdeI	ACATGTTAGAACATTGCTTGC	GGCCTCTAAATCAATTGTCTC
ST8_IV_1	X	11814860	66.01	BstXI	ACCGTGCCAACCACAAGCCAG	GCGCAGACGACTCCACTCCAC
ST8_IV_2	X	11814862	65.09	BstXI	CGTGCCAACCACAAGCCAGC	GCGCAGACGACTCCACTCCAC
ST8_IV_3	X	11814860	66.01	BstXI	ACCGTGCCAACCACAAGCCAG	CACAAGCAGCTTGACCAGGGC
ST8_IV_4	X	12037423	55.4	DdeI	ACATGTTAGAACATTGCTTGC	GGCCTCTAAATCAATTGTCTC
ST8_IV_5	X	12037423	55.4	DdeI	ACATGTTAGAACATTGCTTGC	ATTCGGCCTCTAAATCAATTG
ST8_IV_6	X	12037423	55.4	DdeI	ACATGTTAGAACATTGCTTGC	TAAATCAATTGTCTCATGCCC
ST8_IV_7	X	12037423	55.4	DdeI	ACATGTTAGAACATTGCTTGC	CAACTAATTCGGCCTCTAAATC
ST8_IV_8	X	12037423	55.4	DdeI	ACATGTTAGAACATTGCTTGC	ATTTACAACTAATTCGGCCTC
ST8_IV_9	X	12063872	55.11	PflMI	ATCTCGGTTGCAATAAAAACC	TTACAGCAAATCATTCACAGC
ST8_IV_10	X	12063872	55.11	PflMI	ATCTCGGTTGCAATAAAAACC	CAGCATCATCTCAGATCAAAC
ST8_IV_11	X	12063872	55.11	BstNI	ATCTCGGTTGCAATAAAAACC	TTACAGCAAATCATTCACAGC
ST8_IV_12	X	12063872	55.11	BstNI	ATCTCGGTTGCAATAAAAACC	CAGCATCATCTCAGATCAAAC
ST8_IV_13	X	12184198	65.69	StuI	TCATGCCGGAATCTGCCAGCG	GATGTTGGCGCGCTCTGGATC
ST8_IV_14	X	12184198	65.69	StuI	TCATGCCGGAATCTGCCAGCG	ATGTTGGCGCGCTCTGGATCG
ST8_IV_15	X	12522107	54.82	Hpy166II	TCATTAGACAATCTGGTAGCC	TCATGAGGAACTGGTGAAATG
ST8_IV_16	X	12522107	54.82	Hpy166II	TCATTAGACAATCTGGTAGCC	TTTCATGTCATGAGGAACTGG
ST8_IV_17	X	12550102	54.32	BslI	AAGAACACATCAAGGTCAAAG	AAAGAGAGGGAGGAGAGAAG
ST8_IV_18	X	12550111	55.72	BslI	TCAAGGTCAAAGGTGTAAAGG	AAAGAGAGGGAGGAGAGAAG
ST8_IV_19	O	12623683	65.54	HphI	CCTCGCTGCCTCGTACGCC	CTTTGGGCCAACGATCGCCTG
ST8_IV_20	O	12623680	65.54	HphI	CCGCCTCGCTGCCTCGTAC	CTTTGGGCCAACGATCGCCTG
ST8_V__1	X	10408411	53.09	BstNI	GAGTATATACCCAATTTGAATGAG	TCCTATGGATAACATTGTGAAC
ST8_V__2	X	10408411	53.09	BstNI	GAGTATATACCCAATTTGAATGAG	CTATGGATAACATTGTGAACATG
ST8_V__3	X	11814860	66.01	BstXI	ACCGTGCCAACCACAAGCCAG	GCGCAGACGACTCCACTCCAC
ST8_V__4	X	11814751	54.04	BstXI	TTGAATTGCCAACTAAAACTTG	ATATGACATACTCAGCAAGCC
ST8_V__5	X	12037423	55.4	DdeI	ACATGTTAGAACATTGCTTGC	GGCCTCTAAATCAATTGTCTC
ST8_V__6	X	12037423	55.4	DdeI	ACATGTTAGAACATTGCTTGC	ATTTACAACTAATTCGGCCTC
ST8_V__7	X	12063872	55.11	BstNI	ATCTCGGTTGCAATAAAAACC	TTACAGCAAATCATTCACAGC
ST8_V__8	X	12063872	55.11	BstNI	ATCTCGGTTGCAATAAAAACC	CAGCATCATCTCAGATCAAAC
ST8_Ⅵ_1	X	12184670	55	StuI	TCATGCCGGAATCTGCCAGCG	GATGTTGGCGCGCTCTGGATC
ST8_Ⅶ_1	X	11811528	64.33	Hpy166II	TTCGGTTGGATGTTGCGCACC	ATCGGGTTGATTACGCCGTGC
ST8_Ⅶ_2	X	11811528	64.33	Hpy166II	TTCGGTTGGATGTTGCGCACC	CGGGTTGATTACGCCGTGCATC
ST8_Ⅶ_3	X	11811525	64.08	Hpy166II	AGGTTCGGTTGGATGTTGCGC	ATCGGGTTGATTACGCCGTGC
ST8_Ⅶ_4	X	11811528	64.33	Hpy166II	TTCGGTTGGATGTTGCGCACC	GATCGGGTTGATTACGCCGTGC
ST8_Ⅶ_5	X	11811525	64.08	Hpy166II	AGGTTCGGTTGGATGTTGCGC	CGGGTTGATTACGCCGTGCATC
ST8_Ⅶ_6	X	11814862	65.09	BstXI	CGTGCCAACCACAAGCCAGC	CACAAGCAGCTTGACCAGGGC
ST8_Ⅶ_7	X	11814858	63.72	BstXI	TAACCGTGCCAACCACAAGCC	GCGCAGACGACTCCACTCCAC
ST8_Ⅶ_8	X	11814758	53.73	BstXI	GCCAACTAAAACTTGATAATGG	CTCTGATGAATGATTGCAAGG
ST8_Ⅶ_9	X	11814758	53.73	BstXI	GCCAACTAAAACTTGATAATGG	CCTCTGATGAATGATTGCAAG
ST8_Ⅶ_10	X	11814752	53.19	BstXI	TGAATTGCCAACTAAAACTTG	ATATGACATACTCAGCAAGCC
ST8_Ⅶ_11	X	11814757	55.47	BstXI	TGCCAACTAAAACTTGATAATGG	ATATGACATACTCAGCAAGCC
ST8_Ⅶ_12	O	11931644	55.16	BccI	GCCAATGGGTAAAGAATTCTG	AACCGATGATTGATTTCTTGC
ST8_Ⅶ_13	O	11931625	54.79	BccI	AGCAAAAAGGTTATACCATGC	AACCGATGATTGATTTCTTGC
ST8_Ⅶ_14	X	11931644	55.16	BccI	GCCAATGGGTAAAGAATTCTG	TGATTGATTTCTTGCTCAACC
ST8_Ⅶ_15	X	11931625	54.79	BccI	AGCAAAAAGGTTATACCATGC	TGATTGATTTCTTGCTCAACC
ST8_Ⅶ_16	O	11931644	55.16	BccI	GCCAATGGGTAAAGAATTCTG	CCGATGATTGATTTCTTGCTC
ST8_Ⅶ_17	X	12063872	55.11	PflMI	ATCTCGGTTGCAATAAAAACC	TTCACAGCATCATCTCAGATC
ST8_Ⅶ_18	X	12063872	55.11	PflMI	ATCTCGGTTGCAATAAAAACC	TCATTCACAGCATCATCTCAG
ST8_Ⅶ_19	X	12063872	55.11	PflMI	ATCTCGGTTGCAATAAAAACC	AATCATTCACAGCATCATCTC
ST8_Ⅶ_20	X	12063872	55.11	BstNI	ATCTCGGTTGCAATAAAAACC	TTCACAGCATCATCTCAGATC
ST8_Ⅶ_21	X	12063872	55.11	BstNI	ATCTCGGTTGCAATAAAAACC	TCATTCACAGCATCATCTCAG
ST8_Ⅶ_22	X	12063872	55.11	BstNI	ATCTCGGTTGCAATAAAAACC	AATCATTCACAGCATCATCTC
ST8_Ⅶ_23	X	12063872	55.11	BslI	ATCTCGGTTGCAATAAAAACC	TTACAGCAAATCATTCACAGC
ST8_Ⅶ_24	X	12063872	55.11	BslI	ATCTCGGTTGCAATAAAAACC	CAGCATCATCTCAGATCAAAC
ST8_Ⅶ_25	X	12063872	55.11	BslI	ATCTCGGTTGCAATAAAAACC	TTCACAGCATCATCTCAGATC
ST8_Ⅶ_26	X	12063872	55.11	BslI	ATCTCGGTTGCAATAAAAACC	TCATTCACAGCATCATCTCAG
ST8_Ⅶ_27	X	12063872	55.11	BslI	ATCTCGGTTGCAATAAAAACC	AATCATTCACAGCATCATCTC
ST8_Ⅶ_28	X	12064319	55.11	HaeIII	ATCTCGGTTGCAATAAAAACC	TTACAGCAAATCATTCACAGC
ST8_Ⅶ_29	X	12064319	55.11	HaeIII	ATCTCGGTTGCAATAAAAACC	CAGCATCATCTCAGATCAAAC
ST8_Ⅶ_30	X	12184201	65.69	BslI	TCATGCCGGAATCTGCCAGCG	GATGTTGGCGCGCTCTGGATC
ST8_Ⅶ_31	X	12184201	65.69	BslI	TCATGCCGGAATCTGCCAGCG	ATGTTGGCGCGCTCTGGATCG
ST8_Ⅶ_32	X	12184200	63.65	BslI	TTCATGCCGGAATCTGCCAGC	GATGTTGGCGCGCTCTGGATC
ST8_Ⅶ_33	X	12184202	64.47	BslI	CATGCCGGAATCTGCCAGCG	TCAGGATGTTGGCGCGCTCTG
ST8_Ⅶ_34	X	12184201	65.69	BslI	TCATGCCGGAATCTGCCAGCG	CAGGATGTTGGCGCGCTCTGG
ST8_Ⅶ_35	X	12494757	65.48	HhaI	CTCTCTCTCCTCTCCCCCGCG	CTATGGTCTCCGGCGGTGGC
ST8_Ⅶ_36	X	12494756	64.29	HhaI	TCTCTCTCTCCTCTCCCCCGC	CTATGGTCTCCGGCGGTGGC
ST8_Ⅶ_37	X	12494757	65.48	HhaI	CTCTCTCTCCTCTCCCCCGCG	CCTATGGTCTCCGGCGGTGG
ST8_Ⅶ_38	X	12494757	65.48	HhaI	CTCTCTCTCCTCTCCCCCGCG	CCCTATGGTCTCCGGCGGTG
ST8_Ⅶ_39	X	12494755	65	HhaI	CTCTCTCTCTCCTCTCCCCCGC	CTATGGTCTCCGGCGGTGGC
ST8_dc1_1	X	10250077	55	HinfI	CGTTGTAGCCATCAAGGAGACT	CGACCTCATTCCGATTTCAT
ST8_dc1_2	X	10250077	55	HeaIII	TTGTAGCCATCAAGGAGGGC	"
ST8_dc2_1	X	10408877	60	HeaIII	TGAGCTGCAGAATCCTTGGC	AAGCCATGGTGAACCAGAAG
ST8_dc2_2	X	10408877	60	HeaIII	"	ccacctacccgtgcaagttc
ST8_dc3_1	X	10464333	58	AluI	TATACACCCGGTGGATTCAAAGC	GCGATTGAGGGATGGAAGTA
ST8_dc3_2	X	10464333	60	HeaIII	TATACACCCGGTGGATTCAAGGC	"
ST8_dc4_1	O	11544310	55	AluI	CGTTGAGTCGATATCTCATGAAG	CGACCTCATTCCGATTTCAT
ST8_dc4_2	O	11544310	55	HinfI	"	TGAACGACCTCATTCCGATT
ST8_dc5_1	X	11811960	60	TaqI	GCAGCAACTTGATCTTGGGTCG	ttgtatgggctaactaccaggtg
ST8_dc5_2	X	11811960	60	TaqI	"	GGTGCTAAATCGGCTGAACG
ST8_dc6	X	11815188	60	TaqI	CTATTCGAATAGCCGTGCCCTCG	TGCATAGGCCCAACCATTCT
ST8_dc7_1	X	11932084	60	AulI	AGAGGCGTTATGAAGAAGGTGAAGC	aacattaccgcacccaggac
ST8_dc7_2	X	11932084	60	AulI	"	GAACAGGAACCCTTGTTTGCTTT
ST8_dc8_1	X	12495095	58	FokI	CCCAAGAACGCCGGGA	GACGACGATGGAGAGACAGAG
ST8_dc8_2	X	12495095	60	BstXI	CCCAAGACCACCGCGC	"
ST8_dc8_3	X	12495095	60	PvuII	AGCCCAAGAACGCCCAGC	"
ST8_dc8_4	X	12495095	58	AluI	CCCAAGAACGCCGAGC	"
ST8_dc8_5	X	12495095	58	HaeIII	CCCAAGAACGCCGGGC	"
ST8_dc9_1	X	12522550	55	HinfI	CGTAAATGATCACAAAGAAAGGAAT	atagtggtgatcatcatttcatgtg
ST8_dc9_2	X	12522550	55	BclI	CGTAAATGATCACAAAGAAAGTGAT	"
ST8_dc9_3	X	12522550	55	BsaBI	CGTAAATGATCACAAAGATAGTAAT	"
ST8_dc10_1	X	12550570	55	DdeI	CGGGGACGAGATTCCTC	tttaataaatatttccggtgctctg
ST8_dc10_2	X	12550570	55	HphI	GGGGACGAGATTGGTG	"
ST8_dc10_3	O	12550570	55	TaqI	CGGGGACGAGATTCTCG	"
ST8_dcⅡ_1	X	11109556	67	HinfI	GAAGGTGACCAAGTTCATGCTCGCGAGAGGAGACGACGGGAAT	tggccgggattcaaatctctctc
ST8_dcⅡ_2	X	11109556	66	HaeIII	GAAGGTGACCAAGTTCATGCTCGAGAGGAGACGACGGTGGC	"
ST8_dcⅡ_3	X	11109556	64	HinfI	GAAGGTGACCAAGTTCATGCTCATCGCCGTCGTCCTCCCGTG	acttaaacgccagccctggaaga
ST8_dcⅡ_4	O	11544310	68	HaeIII	GAAGGTGACCAAGTTCATGCTGCTTAGATTGATCTGGCAAGCGG	CGTCATTTGCCGGCTACCT
ST8_dcⅡ_5	X	11544310	68	HpaI	GAAGGTGACCAAGTTCATGCTTGGCTTAGATTGATCTGGCAAGTTA	"
ST8_dcⅡ_6	O	11544310	69	TaqI	GAAGGTGACCAAGTTCATGCTGCAGCAACTTGATCTTGGGTCG	ggccgcatgcccagtttattt
ST8_dcⅡ_7	O	11544310	69	HpaI	GAAGGTGACCAAGTTCATGCTATGGCAGCAACTTGATCTTGGGTTA	"
ST8_dcⅡ_8	X	11932084	68	AluI	GAAGGTGACCAAGTTCATGCTAGAGGCGTTATGAAGAAGGTGAAGC	gtctcggcttcgccttcttcaac
ST8_dcⅡ_9	X	11932084	68	HaeIII	GAAGGTGACCAAGTTCATGCTAGAGGCGTTATGAAGAAGGTGAGGC	"
ST8_dcⅡ_10	O	12037857	59	HinfI	GAAGGTGACCAAGTTCATGCTATTATTGATCATACTTCAAGTGACT	cttcatgtctgggatcggta
ST8_dcⅡ_11	X	12037857	60	HphI	GAAGGTGACCAAGTTCATGCTATTATTGATCATACTTCAAGTGGTG	"
ST8_dcⅡ_12	X	12064319	68	HaeIII	GAAGGTGACCAAGTTCATGCTCCTCCACTCCGGATCCGCCATCGGC	ATGTCGGAGAGGACGAGGT
ST8_dcⅡ_13	X	12064319	66	AluI	GAAGGTGACCAAGTTCATGCTCTCCGGATCCGCCATCAGC	"
ST8_dcⅡ_14	X	12184670	69	BccI	GAAGGTGACCAAGTTCATGCTCGGCGCAGGCCA	gcgacgtcggcacagtaccc
ST8_dcⅡ_15	X	12184670	69	TaqI	GAAGGTGACCAAGTTCATGCTGCGCTCGCCAGTCG	"
ST8_dcⅡ_16	X	12184670	69	EcoR1	GAAGGTGACCAAGTTCATGCTCCCCGGCGCAGGAAT	"
ST8_dcⅢ_1	X	12184670	62	EcoR1	AGCCCCCGGCGCAGGAAT	gtcctcggacccggtgtact
ST8_dcⅢ_2	X	12184670	62	EcoR1	"	tagtcctcggacccggtgta
ST8_dcⅢ_3	X	12184670	62	EcoR1	"	gcgacgtcggcacagtaccc
ST8_dcⅢ_4	X	12184670	62	HinfI	CAGCCCCCGGCGCAGGGAT	gtcctcggacccggtgtact
ST8_dcⅢ_5	X	12184670	62	HinfI	"	tagtcctcggacccggtgta
ST8_dcⅢ_6	X	12184670	62	HinfI	"	gcgacgtcggcacagtaccc
ST8_dcⅢ_7	X	12184670	62	TaqI	GGCGCTCGCCAGTCG	CCTTCGCAAGAAGTGGGACGA
ST8_dcⅢ_8	X	12184670	62	Hpy188I	CGGCGCTCGCCATCTG	"
ST8_dcⅢ_9	X	12189350	60	AluI	TTTTCCACAACTCCGTTGATGCAGC	ACGACATGTTGCGGGCCTAA
ST8_dcⅢ_10	X	12189350	60	TaqI	CGAAGTTAGCATCTTGGCTATGTCG	gacgggtatggcggtcatca
ST8_dcⅢ_11	X	12189350	60	"	"	CGACGGGTATGGCGGTCATC
ST8_dcⅢ_12	X	12189350	60	DdeI	CGAAGTTAGCATCTTGGCTATGCTC	gacgggtatggcggtcatca
ST8_dcⅢ_13	X	12189350	60	"	"	CGACGGGTATGGCGGTCATC
ST8_dcⅢ_14	X	12189350	60	BclI	CGAAGTTAGCATCTTGGCTATGATC	gacgggtatggcggtcatca
ST8_dcⅢ_15	X	12189350	60	"	"	CGACGGGTATGGCGGTCATC
ST8_dcⅢ_16	X	12238413	62	Hpy188I	CTTCCCTCCAGATGGTCTACATCAG	GGCGGCCATCATCTGAGTCT
ST8_dcⅢ_17	X	12238413	62	TaqI	CTTCCCTCCAGATGGTCTACACTCG	"
ST8_dcⅢ_18	X	12238413	64	AluI	CCGTGCGGTTGCCAGC	gacggtcgatgtcatgtgccta
ST8_dcⅢ_19	O	12238413	"	"	"	CTCAGAGGGACCAGGTGACGA
ST8_dcⅢ_20	X	12238413	64	SacI	CCGTGCGGTTGCGAGC	gacggtcgatgtcatgtgccta
ST8_dcⅢ_21	X	12238413	"	"	"	CTCAGAGGGACCAGGTGACGA
ST8_dcⅢ_22	X	12238413	64	EcoRI	TGCCGTGCGGTTGCGAAT	gacggtcgatgtcatgtgccta
ST8_dcⅢ_23	X	12238413	"	"	"	CTCAGAGGGACCAGGTGACGA
ST8_dcⅢ_24	X	12238413	64	HinfI	GCCGTGCGGTTGCCGAT	gacggtcgatgtcatgtgccta
ST8_dcⅢ_25	X	12238413	"	"	"	CTCAGAGGGACCAGGTGACGA
An asterisk (*) indicates the presence of SS8 (O: positive for SS8, X: negative for SS8).
Two asterisks (**) showed the physical position on the chromosome.

## Sheet: Add 10
Additional file 2: Table S7. The putative ORFs in the two target regions of SS12 and SS8 based on the annotation data on Os-Nipponbare-Reference-IRGSP-1.0
Tarket genes	#	Locus	Description	Transcript Evidence
SS12	1	Os12g0588800	Cyclin D domain containing protein.	AK064396;AK101602
	2	Os12g0588900	Similar to Cytoplasmic tRNA 2-thiolation protein 2.	AK058919
	3	Os12g0589000	Similar to Helix-loop-helix DNA-binding domain containing protein.
	4	Os12g0589100	Similar to Adenine phosphoribosyltransferase.	AK104808
	5	Os12g0589400	Domain of unknown function DUF1618 domain containing protein	AK119349
	6	Os12g0589898	Similar to 2-isopropylmalate synthase B	BT084676
SS8	1	Os08g0297500	Hypothetical conserved gene	AK241929
	2	Os08g0297800	Sulfotransferase family protein	AK058698
	3	Os08g0298500	Similar to nitrate and chloride transporter	BT040848
	4	Os08g0298700	Similar to male sterility protein 2	AK242888
	5	Os08g0298800	Similar to cDNA clone:001-036-H04, full insert sequence	AK064272
	6	Os08g0298901	Hypothetical conserved gene	AK288204
	7	Os08g0299000	Mediator of ErbB2-driven cell motility	AK061379
